# Supplementary material for: Genomic and Ancestral Variation Underlies the Severity of COVID-19 Clinical Manifestation in Individuals of European Descent
Source: Life (Basel). 2021 Sep 5;11(9):921. doi: 10.3390/life11090921 (PMC8470085; doi:10.3390/life11090921)
Supplement: Supplementary file 1 [file life-11-00921-s001.zip]

Archive with 4 entries (4 files):
- Figure S1_CVE_plot.pdf
- Figure S2_Manhattan Plot300.pdf
- Table_S1_Immune_system_related_SNPs_identified_in_GWAS.xlsx
- Table_S2_Significant_pathways_identified_in_GWAS.xlsx
