# Supplementary material for: Genomic and Ancestral Variation Underlies the Severity of COVID-19 Clinical Manifestation in Individuals of European Descent
Source: Life (Basel). 2021 Sep 5;11(9):921. doi: 10.3390/life11090921 (PMC8470085; doi:10.3390/life11090921)
Supplement: Supplementary file 1 [file life-11-00921-s001.zip › Table_S1_Immune_system_related_SNPs_identified_in_GWAS.xlsx]

## Sheet: Sheet1
Pathway	SNPs		Unique SNPs
MAPK targets/ Nuclear events mediated by MAP kinases	rs1006111,rs12649400		rs1006111
Immune System	rs1006111,rs1042542,rs12649400,rs13334749,rs155788,rs17142392,rs2923084,rs2957702,rs2957707,rs2957714,rs360102,rs3766539,rs4800182,rs6490100,rs7305574,rs7318817,rs7327609,rs9427097		rs12649400
STAT5 Activation	rs7318817,rs7327609		rs1042542
Activation of the AP-1 family of transcription factors	rs12649400		rs13334749
Butyrophilin (BTN) family interactions	rs13334749		rs155788
MAP kinase activation	rs1006111,rs12649400		rs17142392
Toll Like Receptor 4 (TLR4) Cascade	rs1006111,rs12649400,rs17142392		rs2923084
Adaptive Immune System	rs1006111,rs13334749,rs4800182,rs6490100		rs2957702
Interleukin-17 signaling	rs1006111,rs12649400		rs2957707
Class I MHC mediated antigen processing & presentation	rs6490100		rs2957714
CTLA4 inhibitory signaling	rs1006111		rs360102
JNK (c-Jun kinases) phosphorylation and activation mediated by activated human TAK1	rs12649400		rs3766539
Toll-like Receptor Cascades	rs1006111,rs12649400,rs17142392		rs4800182
Innate Immune System	rs1006111,rs12649400,rs17142392,rs2923084,rs2957702,rs2957707,rs2957714,rs360102,rs3766539,rs7305574		rs6490100
Toll Like Receptor 10 (TLR10) Cascade	rs1006111,rs12649400		rs7305574
Toll Like Receptor 5 (TLR5) Cascade	rs1006111,rs12649400		rs7318817
MyD88 cascade initiated on plasma membrane	rs1006111,rs12649400		rs7327609
TRAF6 mediated induction of NFkB and MAP kinases upon TLR7/8 or 9 activation	rs1006111,rs12649400		rs9427097
Toll Like Receptor 7/8 (TLR7/8) Cascade	rs1006111,rs12649400
MyD88 dependent cascade initiated on endosome	rs1006111,rs12649400
Toll Like Receptor 3 (TLR3) Cascade	rs1006111,rs12649400
MyD88:MAL(TIRAP) cascade initiated on plasma membrane	rs1006111,rs12649400
Toll Like Receptor TLR6:TLR2 Cascade	rs1006111,rs12649400
Toll Like Receptor 9 (TLR9) Cascade	rs1006111,rs12649400
MyD88-independent TLR4 cascade	rs1006111,rs12649400
Toll Like Receptor TLR1:TLR2 Cascade	rs1006111,rs12649400
Toll Like Receptor 2 (TLR2) Cascade	rs1006111,rs12649400
TRIF(TICAM1)-mediated TLR4 signaling	rs1006111,rs12649400
Antigen processing: Ubiquitination & Proteasome degradation	rs6490100
Cytokine Signaling in Immune system	rs1006111,rs1042542,rs12649400,rs155788,rs7318817,rs7327609,rs9427097
Interferon alpha/beta signaling	rs9427097
Costimulation by the CD28 family	rs1006111
FCERI mediated MAPK activation	rs12649400
Interferon Signaling	rs9427097
MHC class II antigen presentation	rs4800182
Fc epsilon receptor (FCERI) signaling	rs12649400
Interleukin-1 family signaling	rs155788
Signaling by Interleukins	rs1006111,rs1042542,rs12649400,rs155788
Interleukin-4 and Interleukin-13 signaling	rs1042542
Neutrophil degranulation	rs2923084,rs2957702,rs2957707,rs2957714,rs360102,rs3766539,rs7305574
Interleukin-1 signaling	rs155788
FLT3 Signaling	rs1006111,rs7318817,rs7327609
