# Supplementary material for: Genomic and Ancestral Variation Underlies the Severity of COVID-19 Clinical Manifestation in Individuals of European Descent
Source: Life (Basel). 2021 Sep 5;11(9):921. doi: 10.3390/life11090921 (PMC8470085; doi:10.3390/life11090921)
Supplement: Supplementary file 1 [file life-11-00921-s001.zip › Table_S2_Significant_pathways_identified_in_GWAS.xlsx]

## Sheet: Sheet1
Variation ID	Chromosome	Trait	p-Value	Risk Allele	Genes	PubMed
rs72658409	chr9	Adenocarcinoma	2e-09	rs72658409-?	Intergenic	26732429
rs16909256	chr9	Adolescent idiopathic scoliosis	2e-57	rs16909256-?	None	30019117
rs10045413	chr5	Age at smoking initiation in chronic obstructive pulmonary disease	7e-06	rs10045413-T	CXCL14	21685187
rs7318817	chr13	Body mass index	4e-16	rs7318817-T	NA	30239722
rs7318817	chr13	Body mass index	4e-16	rs7318817-T	NA	30239722
rs7318817	chr13	Body mass index	4e-16	rs7318817-T	NA	30239722
rs11245366	chr10	Bone mineral content	3e-07	rs11245366-G	None	31790847
rs6940159	chr6	Breast cancer	3e-07	rs6940159-C	None	29059683
rs2823286	chr21	Crohn's disease	6e-26	rs2823286-?	Intergenic	28067908
rs2823286	chr21	Crohn's disease	1e-24	rs2823286-G	None	26192919
rs3781339	chr10	Educational attainment (MTAG)	5e-09	rs3781339-T	Intergenic	30038396
rs10928190	chr2	Educational attainment (MTAG)	2e-10	rs10928190-T	Intergenic	30038396
rs3781339	chr10	Educational attainment (years of education)	8e-09	rs3781339-T		30038396
rs10928190	chr2	Educational attainment (years of education)	8e-10	rs10928190-T		30038396
rs2066590	chr13	Eosinophil counts	4e-11	rs2066590-?		30595370
rs9349322	chr6	Eosinophil counts	2e-14	rs9349322-C	None	32888493
rs9349322	chr6	Eosinophil counts	4e-15	rs9349322-C	None	32888493
rs9349322	chr6	Eosinophil counts	5e-14	rs9349322-?		30595370
rs1055256	chr10	Estimated glomerular filtration rate	2e-20	rs1055256-A	EEF1AKMT2	31152163
rs945144	chr6	Gastritis	9e-06	rs945144-?	LY86-AS1	25317112
rs12355139	chr10	Hair color	5e-06	rs12355139-?	MIR4675, PLXDC2	26926045
rs2923084	chr11	HDL cholesterol	5e-08	rs2923084-G	AMPD3	24097068
rs2923084	chr11	HDL cholesterol	5e-08	rs2923084-G	AMPD3, ADM	20686565
rs2923084	chr11	HDL cholesterol levels	3e-06	rs2923084-A	AMPD3	28334899
rs1006609	chr18	Heart rate response to beta blockers (atenolol monotherapy)	3e-06	rs1006609-A	None	29478026
rs7798061	chr7	Heel bone mineral density	2e-08	None		30595370
rs10821746	chr10	Height	6e-18	None		30595370
rs4337252	chr15	Height	7e-09	rs4337252-C	LOXL1	23563607
rs2823286	chr21	Inflammatory bowel disease	4e-29	rs2823286-?	Intergenic	28067908
rs2823286	chr21	Inflammatory bowel disease	9e-30	rs2823286-G	intergenic	23128233
rs72658409	chr9	Lung cancer	1e-10	rs72658409-?	Intergenic	26732429
rs4337252	chr15	Lung function (FVC)	1e-15	rs4337252-?		30595370
rs9649546	chr7	Mean corpuscular volume	1e-10	rs9649546-C	None	32888493
rs9649546	chr7	Mean corpuscular volume	2e-10	rs9649546-C	None	32888493
rs67297943	chr6	Multiple sclerosis	6e-13	rs67297943-A	TNFAIP3	24076602
rs17808461	chr17	Obesity-related traits	4e-06	rs17808461-A	ACCN1	23251661
rs10077875	chr5	Obesity-related traits	9e-06	rs10077875-G	ADAMTS19	23251661
rs499832	chr10	Peripheral arterial disease (traffic-related air pollution interaction)	2e-07	rs499832-C	HABP2	27082954
rs12423247	chr12	Phospholipid levels (plasma)	3e-08	None	CDK17	22359512
rs3809566	chr15	Platelet count	4e-10	rs3809566-G	TPM1	22139419
rs2165241	chr15	Pseudoexfoliation syndrome	3e-10	None	LOXL1	29278698
rs2051211	chr3	QRS duration	1e-12	rs2051211-?	None	27659466
rs2051211	chr3	QRS duration	3e-23	rs2051211-G	EXOG	27577874
rs9649546	chr7	Red blood cell count	8e-11	rs9649546-?		30595370
rs9878522	chr3	Response to amphetamines	6e-06	rs9878522-?	intergenic	22952603
rs7128311	chr11	Response to treatment for acute lymphoblastic leukemia	5e-06	rs7128311-C	intergenic	19176441
rs2823286	chr21	Ulcerative colitis	2e-13	rs2823286-?	Intergenic	28067908
rs2823286	chr21	Ulcerative colitis	2e-12	rs2823286-G	None	26192919
rs9649546	chr7	White blood cell count	2e-17	rs9649546-?		30595370
rs10268928	chr7	hepatitis B virus infection	-	-	PTTG1IP2	https://www.ncbi.nlm.nih.gov/snp/rs10268928?horizontal_tab=true
rs8014123	chr14	thyroid carcinoma	-	-	MIA2	http://gong_lab.hzau.edu.cn/PancanQTL/trans?page=15289
